# Supplementary material for: Synthesis of Mono-Amino Substituted γ-CD: Host–Guest Complexation and In Vitro Cytotoxicity Investigation
Source: Molecules. 2022 Mar 4;27(5):1683. doi: 10.3390/molecules27051683 (PMC8911948; doi:10.3390/molecules27051683)
Supplement: Supplementary file 1 [file molecules-27-01683-s001.zip]

Archive with 1 entries (1 files):
- molecules-1554389-supplementary.pdf
